# Supplementary material for: The dynamic landscape of gene regulation during Bombyx mori oogenesis
Source: BMC Genomics. 2017 Sep 11;18:714. doi: 10.1186/s12864-017-4123-6 (PMC5594438; doi:10.1186/s12864-017-4123-6)
Supplement: Supplementary file 1 — The statistics of sequencing samples. (XLS 29 kb) [file 12864_2017_4123_MOESM1_ESM.xls]

## Sheet: Additional file 1
Additional file 1. The statistics of sequencing samples
Time points	Sample	Raw bases(G)	Clean bases(G)	Error(%)	Q20(%)	Q30(%)	GC(%)	Mapping rate(%)	Correlation coefficient
Time 1	Time1_1	7.31	7.2	0.03	96.18	92.59	42	78.1	0.988
	Time1_2	8.03	7.92	0.03	96.07	92.41	42.02	78.7
Time 2	Time2_1	7.19	7.08	0.03	96.03	92.32	42.52	77.4	0.982
	Time2_2	6.89	6.78	0.03	95.99	92.26	42.34	78.3
Time 3	Time3_1	6.69	6.59	0.04	95.77	91.88	42.34	77.5	0.982
	Time3_2	6.76	6.63	0.04	95.85	92.03	42.66	77.9
Time 4	Time4_1	6.32	6.22	0.04	95.65	91.66	43.14	77.3	0.97
	Time4_2	6.96	6.82	0.03	95.94	92.18	43.02	78.2
Time 5	Time5_1	6.57	6.48	0.04	95.73	91.81	43.45	77.6	0.967
	Time5_2	6.68	6.53	0.04	95.84	91.98	44.1	77.8
Time 6	Time6_1	6.59	6.48	0.04	95.38	91.27	42.75	77	0.964
	Time6_2	6.43	6.17	0.03	96.03	92.31	43.98	77
Time 7	Time7_1	7.07	6.97	0.04	95.76	91.88	42.41	78.5	0.972
	Time7_2	6.17	5.97	0.03	96.31	92.84	44.06	77.4
Time 8	Time8_1	7.06	6.93	0.04	95.77	91.94	42.68	78	0.979
	Time8_2	6.86	6.63	0.03	96.37	93	43.66	77.5
Time 9	Time9_1	6.29	6.19	0.04	95.81	91.93	44.02	74	0.969
	Time9_2	5.65	5.52	0.03	96.21	92.61	47.56	69.4
Time 10	Time10_1	6.61	6.49	0.04	94.95	90.39	49.1	66.3	0.954
	Time10_2	5.98	5.85	0.04	95.79	91.81	51.52	64.5
Time 11	Time11_1	6.38	6.25	0.04	94.22	89.04	53.41	61.2	0.958
	Time11_2	5.69	5.54	0.04	95.36	91.03	54.48	59.8
Time 12	Time12_1	5.61	5.49	0.04	94.16	88.89	54.89	58.5	0.945
	Time12_2	6.17	6.01	0.04	95.28	90.9	54.46	60
Time 13	Time13_1	6.13	6	0.04	94.42	89.42	53.21	59.7	0.952
	Time13_2	5.94	5.77	0.04	95.09	90.69	53.52	61.1
Time 14	Time14_1	6.58	6.4	0.04	93.76	88.35	53.39	59.3	0.968
	Time14_2	6.11	5.94	0.04	95.28	91.09	51.68	63.8
Time 15	Time15_1	6.07	5.91	0.04	94.24	89.25	51.67	62.7	0.971
	Time15_2	5.67	5.52	0.04	95.25	91.12	49.69	66.4
