# Supplementary material for: The dynamic landscape of gene regulation during Bombyx mori oogenesis
Source: BMC Genomics. 2017 Sep 11;18:714. doi: 10.1186/s12864-017-4123-6 (PMC5594438; doi:10.1186/s12864-017-4123-6)
Supplement: Supplementary file 5 — The key factors in co-expressed modules during oogenesis in B. mori. (XLS 27 kb) [file 12864_2017_4123_MOESM5_ESM.xls]

## Sheet: Additional file 5
Additional file 5. The key factors in co-expressed modules during oogenesis in B. mori
Module	Size	Top 5 hub genes	Top 10 TFs or cofactors	Top 5 enriched GO-terms
Module 1	816	CecD2,Adcy6,Hmcn2,NBO_272g0001,PHGDH	ETV1,Eip78C,Pou6f1,Sox8	immune system process(GO:0002376);extracellular region(GO:0005576)
Module 2	5283	Sf3b3,CCT2,LanB1,Igfals,lrpprc	SIX4,PPP5C,ssrp1,HMG1A,l(1)G0020,Smarcc2,Hel25E,KGM_10300,HMGA	intracellular(GO:0005622);cellular macromolecule metabolic process(GO:0044260);macromolecule metabolic process(GO:0043170);nucleic acid metabolic process(GO:0090304);cellular nitrogen compound metabolic process(GO:0034641)
Module 3	3580	ETFA,SELENOF,Tmem167a,ostc-b,TUBA8	Mynn,eef1d,Plip,Arid4b,TRAK1,Zscan2,rdx	structural constituent of ribosome(GO:0003735); gene expression(GO:0010467); translation(GO:0006412);macromolecule biosynthetic process(GO:0009059);cellular macromolecule biosynthetic process(GO:0034645)
Module 4	1357	BmorCPR33,an0128,Ance,CSP8,Fcp3C	ABTB2,CtBP,esg,Nadk,ttk,ZNF594,bi,CbZ	cellular_component(GO:0005575);nuclease activity(GO:0004518);nucleotidyltransferase activity(GO:0016779);hydrolase activity(GO:0016787);hydrolase activity, acting on ester bonds(GO:0016788)
Module 5	1832	Aats-cys,adssl1-a,LOC100569766,LOC101737834	nr2e1,SALL1,Cfap57,RREB1,ush,FOXG1,Nprl3,MET1	external encapsulating structure(GO:0030312);cytoskeletal protein binding(GO:0008092);oxidoreductase activity(GO:0016491);anatomical structure formation involved in morphogenesis(GO:0048646);anatomical structure development(GO:0048856)
Module 6	3707	Tret1,Rapgef2,,ncd,LOC101737518,KIF23	ZNF93,ZBTB16,ZNF782,Zc2hc1c,KCTD10,ZNF84,ZNF431,MECOM	binding(GO:0005488);ion binding(GO:0043167);nucleus(GO:0005634);cell communication(GO:0007154);signaling(GO:0023052)
