# Supplementary material for: The dynamic landscape of gene regulation during Bombyx mori oogenesis
Source: BMC Genomics. 2017 Sep 11;18:714. doi: 10.1186/s12864-017-4123-6 (PMC5594438; doi:10.1186/s12864-017-4123-6)
Supplement: Supplementary file 9 — The key factors in consensus modules between B. mori and D. melanogaster. (XLS 29 kb) [file 12864_2017_4123_MOESM9_ESM.xls]

## Sheet: Additional file 9
Additional file 9. The key factors in consensus modules between B. mori and D. melanogaster
Consensus module	Module size	Z scorse	Top 5 hub genes	Top 5 enriched KEGG terms	TFs or cofactors	Mutations related with oogenesis
conModule 1	792	9.35454	Tbce, Syx6, CG9646, APC10, Iswi	Metabolic pathways(dme01100), DNA replication(dme03030), Ubiquitin mediated proteolysis(dme04120), Nucleotide excision repair(dme03420), Mismatch repair(dme03430)	abo, cg, exd, grn, gro, h, Jra, Lim3, l(3)73Ah, l(1)sc, Sce, zfh1, TfIIB, ewg, Taf5, TfIIA-L, Iswi, Snr1, alien, Bgb, tim, glu, Rbf, Max, Cdk9, MED6, Taf7, Mat1, Tip60, MED18, Cand1, Acf, MP1, Doc1, Spt6, CG15912, CG4617, CG8578, Sap30, Ada3, CG11710, GABA-B-R3, CG7818, YL-1, ZnT49B, MED14, MED4, Pop2, CG9705, CG4042, CG11247, POLDIP2, MED27, CG2051, nom, Sirt6, CG5382, CG4553, Top3alpha, Nipped-…	adp, brn, bsk, Pka-C1, Dl, DNaseII, dor, His2Av, Catsup, okr, RpII215, sax, Sce, sesB, shi, shu, spir, spn-A, Su(dx), tkv, ptc, Rap1, mys, Top1, pelo, Iswi, Moe, Orc2, Orc5, Pi3K92E, Rala, RabX1, cutlet, glu, kek1, Lis-1, Rab11, Rbf, pcm, dbe, RN-tre, Tor, DCTN2-p50, AMPKalpha, san, gbb, MED6, Crk, Oamb, Tip60, Pten, Acf, JhI-1, rtet, VhaAC39-1, sds22, Upf2, Pis, Tao, tho2, mio, Gmd, Cul2, Cul4, …
conModule 2	1488	5.91401	mRpL23, CG10050, mRpL21, Nelf-E, CG4573	Metabolic pathways(dme01100), Spliceosome(dme03040), Proteasome(dme03050), Purine metabolism(dme00230), Oxidative phosphorylation(dme00190)	bic, e(y)2, ix, l(1)10Bb, mor, Tbp, Pep, N, Su(H), RpII15, 14-3-3zeta, Parp, Ssrp, TH1, TfIIFbeta, TfIIS, Bka, e(r), La, Taf2, TfIIA-S, MED20, Awh, TfIIEalpha, TfIIEbeta, fry, Nurf-38, Stat92E, l(2)k10201, Nelf-E, Taf8, EloB, DIP1, CG4882, CREG, Bap60, Bap55, Hmg-2, CSN5, D12, NELF-B, MBD-like, MTA1-like, spt4, Sirt4, CG17209, CG8909, Nprl2, CG6769, Ssu72, Tfb4, Elp3, Atac1, Bug22, Rpb11, Oli, ma…	arm, chic, Chc, cni, fw, DCTN1-p150, Hrb98DE, ImpL2, Khc, Arpc1, CIAPIN1, Gli, l(2)37Cc, Lam, LanA, Rcc1, mago, Rpn8, ras, Ras85D, snf, spn-B, spn-E, sqh, su(f), vir, Rop, N, Pgd, mdy, Su(H), Hrb27C, piwi, Prat, 14-3-3zeta, Su(fu), Pabp2, PCNA, alpha-Cat, Dsor1, Rac1, Cdc42, ppan, cpb, tsr, Arp1, Rab5, Rho1, Hel25E, noi, abs, Rme-8, Vang, fry, Stat92E, 14-3-3epsilon, stet, Vps28, Zfrp8, aurB, Dro…
conModule 3	216	5.66161	RpL32, RpS10b, RpL27A, RpS17, RpS15	Ribosome(dme03010), RNA transport(dme03013), Protein processing in endoplasmic reticulum(dme04141), Protein export(dme03060), Oxidative phosphorylation(dme00190)	Xbp1, RpL10, CG7556, CG12769, CG31460	awd, RpS3, RpS2, phm, RpS3A, Rack1, Timp, RpL10Ab, jagn
conModule 4	225	5.27247	CG6179, veli, polo, nmdyn-D7, CycB3	Apoptosis - multiple species(dme04215), Inositol phosphate metabolism(dme00562), Regulation of autophagy(dme04140), Phosphatidylinositol signaling system(dme04070), Phenylalanine metabolism(dme00360)	lds, Ubx, jumu, Cdk8, Su(z)12, CycH, CG2875, Gas41, Tif-IA, Tfb1, Rtf1, CG9890, grh, Cdk7, tn, Trs20	dup, egh, ncd, pbl, polo, Cdk1, me31B, lok, Abi, par-6, Grip75, Rab3-GAP, Ced-12, Tif-IA, CG8155, DCP1, TSG101, veli, Diap1, Atg1, Atg13, lic
