# Supplementary material for: The dynamic landscape of gene regulation during Bombyx mori oogenesis
Source: BMC Genomics. 2017 Sep 11;18:714. doi: 10.1186/s12864-017-4123-6 (PMC5594438; doi:10.1186/s12864-017-4123-6)
Supplement: Supplementary file 10 — The quantitative PCR primers of typical marker genes. (XLS 28 kb) [file 12864_2017_4123_MOESM10_ESM.xls]

## Sheet: Additional file 10
Additional file 10. The quantitative PCR primers of typical marker genes
Primers	Sequence(5'to3')	Number of bases	Target length (bp)
VMP30-F	GAACAGGCAAACAAGTGGCA	20	196
VMP30-R	TGTATAGGCTGTCGGCTTCG	20
Era-F	GCGGCATTGGTGCTGTTCT	19	136
Era-R	CATGGCCCGATTCCTTTAT	19
Cyp18a1-F	TGGAAATGGCTGAAGGTG	18	116
Cyp18a1-R	CGGTACTAAGGGTACTGGTG	20
E22k-F	CGACCCGCTCACCGTCTACTC	21	172
E22k-R	GCTGCTCGTCTTCTTCACCTTG	22
EO-F	CGTTTCGCAGCGGGTGTC	18	118
EO-R	CCGATTTGGGTTTCAGCAGG	20
Foxo-F	CGAGAAACGAAGAGGAAGGGT	21	151
Foxo-R	GGGCGACAACTGGAAACTGCT	21
Cyp314a1-F	AGCTGCGATCAATGAAGCCT	20	147
Cyp314a1-R	TCTTCTCTACGACAAGCCGC	20
Cyp315a1-F	CTTCGGCGCCAGATCATGTA	20	143
Cyp315a1-R	TCGGCACTAACACCTGTGAA	20
Rpl3-F	TCACCAAGGGCAAAGGATA	19	149
Rpl3-R	CTGACCAGCACGAGCTACA	19
