# Supplementary material for: The dynamic landscape of gene regulation during Bombyx mori oogenesis
Source: BMC Genomics. 2017 Sep 11;18:714. doi: 10.1186/s12864-017-4123-6 (PMC5594438; doi:10.1186/s12864-017-4123-6)
Supplement: Supplementary file 12 — The explanation of gene identities. (XLS 284 kb) [file 12864_2017_4123_MOESM12_ESM.xls]

## Sheet: Additional file 12
Additional file 12 The explanation of gene identities
Gene_symbol	Gene_name
5-HT1B	5-hydroxytryptamine (serotonin) receptor 1B
Atf3	Activating transcription factor 3
AGO1	Argonaute 1
bft	bereft
cac	cacaphony
cnc	cap-n-collar
Exo84	Exo84 ortholog (S. cerevisiae)
eya	eyes absent
Fas1	Fasciclin 1
Fs(2)Ket	Female sterile (2) Ketel
Gprk2	G-protein-coupled receptor kinase 2
norpA	no receptor potential A
psq	pipsqueak
pAbp	poly-A-binding protein
pyd	polychaetoid
Ras85D	Ras oncogene at 85D
retn	retina aberrant in pattern
S6k	Ribosomal protein S6 kinase
rdx	roadkill
Src64B	Src oncogene at 64B
sti	sticky
Vsx1	Visual system homeobox 1 ortholog
Vsx2	Visual system homeobox 2 ortholog
ASPP	Ankyrin-repeat, SH3-domain, and Proline-rich-region containing Protein
Bap55	Brahma associated protein 55kD
cav	caravaggo
cindr	CIN85 and CD2AP orthologue
DOR	DOR
hppy	happyhour
Hph	HIF prolyl hydroxylase
Lrrk	Leucine-rich repeat kinase
Lnk	Lnk
mir-8	mir-8 stem loop
Orc6	Origin recognition complex subunit 6
scaf	scarface
soti	scotti
scny	scrawny
ssp	sunspot
Utx	Utx histone demethylase
Vha68-2	Vacuolar H+ ATPase subunit 68-2
Vhl	von Hippel-Lindau
ckn	caskin
dgrn	degringolade
dar1	dendritic arbor reduction 1
Eaat1	Excitatory amino acid transporter 1
Gld2	Gld2
Kat60	Katanin-60
krz	kurtz
GABA-B-R1	metabotropic GABA-B receptor subtype 1
GABA-B-R2	metabotropic GABA-B receptor subtype 2
GABA-B-R3	metabotropic GABA-B receptor subtype 3
ninaE	neither inactivation nor afterpotential E
NLaz	Neural Lazarillo
nompC	no mechanoreceptor potential C
Rab23	Rab23
tal	tarsal-less
wisp	wispy
Atx2	Ataxin-2
bgcn	benign gonial cell neoplasm
cal1	chromosome alignment defect 1
Chc	Clathrin heavy chain
Dysb	Dysbindin ortholog (H. sapiens)
e(y)3	enhancer of yellow 3
Hr51	Hormone receptor 51
iav	inactive
insv	insensitive
metro	metro
milt	milton
NT1	Neurotrophin 1
smt3	smt3
veli	veli
5-HT7	5-hydroxytryptamine (serotonin) receptor 7
Cg25C	Collagen type IV
eIF-4E	Eukaryotic initiation factor 4E
gogo	golden goal
Hers	Histone gene-specific Epigenetic Repressor in late S phase
His2A	Histone H2A
His2B	Histone H2B
HLH54F	HLH54F
GABA-B-R1	metabotropic GABA-B receptor subtype 1
GABA-B-R2	metabotropic GABA-B receptor subtype 2
nSyb	neuronal Synaptobrevin
Pink1	PTEN-induced putative kinase 1
qvr	quiver
SPARC	Secreted protein, acidic, cysteine-rich
Sema-2b	Semaphorin-2b
Set1	SET domain containing 1
Syn	Synapsin
Snap25	Synaptosomal-associated protein 25kDa
vkg	viking
Adgf-A	Adenosine deaminase-related growth factor A
cmpy	crimpy
ck	crinkled
cuff	cutoff
CycG	Cyclin G
Gbeta13F	G protein beta-subunit 13F
moi	modigliani
Neto	Neuropilin and tolloid-like
nonC	no-on-and-no-off transient C
TkR99D	Tachykinin-like receptor at 99D
vret	vreteno
ERR	estrogen-related receptor
fd3F	forkhead domain 3F
Gr66a	Gustatory receptor 66a
HDAC3	Histone deacetylase 3
Ilp8	Insulin-like peptide 8
lms	lateral muscles scarcer
Lkr	Leucokinin receptor
lqfR	liquid facets-Related
Lpt	Lost PHDs of trr
mGluR	metabotropic Glutamate Receptor
mon2	mon2
myo	myoglianin
ninaC	neither inactivation nor afterpotential C
Nup44A	Nucleoporin 44A
Nak	Numb-associated kinase
Pax	Paxillin
pcx	pecanex
trr	trithorax-related
Ack	Ack
ana2	anastral spindle 2
cpa	capping protein alpha
cpb	capping protein beta
Cep135	Cep135
CoRest	CoRest
Gbp	Growth-blocking peptide
Hr39	Hormone receptor-like in 39
Imp	IGF-II mRNA-binding protein
Ir84a	Ionotropic receptor 84a
Jarid2	Jumonji, AT rich interactive domain 2
l(3)mbt	lethal (3) malignant brain tumor
Lsd-1	Lipid storage droplet-1
mtg	mind the gap
mir-124	mir-124 stem loop
mir-277	mir-277 stem loop
mbl	muscleblind
Mlf	Myelodysplasia/myeloid leukemia factor
mop	myopic
Nrx-1	Neurexin 1
Nlg1	Neuroligin 1
Nlg2	Neuroligin 2
Oli	Olig family
org-1	optomotor-blind-related-gene-1
orb2	orb2
PGRP-LC	Peptidoglycan recognition protein LC
Phf7	PHD finger protein 7 ortholog
Pi4KIIalpha	Pi4KIIalpha
ppk28	pickpocket 28
Aos1	Activator of SUMO 1
alpha-Cat	alpha-Catenin
bsh	brain-specific homeobox
CAP	CAP
Cnb	Centrobin
CCKLR-17D1	Cholecystokinin-like receptor at 17D1
Det	Deterin
Gfrl	Glial cell line-derived neurotrophic family receptor-like
mei-P26	meiotic P26
Pof	Painting of fourth
parvin	parvin
Pdk1	Phosphoinositide-dependent kinase 1
Rap1	Rap1 GTPase
ric8a	ric8a
Tao	Tao
Ten-a	Tenascin accessory
Tip60	Tip60
Trpml	Transient receptor potential cation channel, mucolipin ortholog
wor	worniu
Acp26Aa	Accessory gland protein 26Aa
Atg9	Autophagy-specific gene 9
bdl	borderless
Chro	Chromator
Hsp83	Heat shock protein 83
nAChRalpha5	nicotinic Acetylcholine Receptor alpha5
nAChRalpha6	nicotinic Acetylcholine Receptor alpha6
nAChRalpha7	nicotinic Acetylcholine Receptor alpha7
Octbeta1R	Octopamine beta1 receptor
Octbeta2R	Octopamine beta2 receptor
Or56a	Odorant receptor 56a
ppk11	pickpocket 11
ppk16	pickpocket 16
puf	puffyeye
Sdr	Secreted decoy of InR
step	steppke
Toll-6	Toll-6
Toll-7	Toll-7
XNP	XNP
Cap-D3	Chromosome associated protein D3
Cp110	Cp110
dbr	debra
Ire1	Inositol-requiring enzyme-1
Pxt	Peroxinectin-like
robo2	roundabout 2
Uba1	Ubiquitin activating enzyme 1
shep	alan shepard
caz	cabeza
FoxP	Forkhead box P
Gcn2	Gcn2
Gr43a	Gustatory receptor 43a
Inx2	Innexin 2
lin-28	lin-28
luna	luna
MED19	Mediator complex subunit 19
mir-9a	mir-9a stem loop
ogre	optic ganglion reduced
stum	stumble
Vps35	Vacuolar protein sorting 35
wake	wide awake
Ank2	Ankyrin 2
ATPsynD	ATP synthase, subunit D
Gint3	GDI interacting protein 3
LpR1	Lipophorin receptor 1
LpR2	Lipophorin receptor 2
Mp	Multiplexin
Atpalpha	Na pump alpha subunit
Nup98-96	Nucleoporin 98-96kD
P32	P32
rk	rickets
Rm62	Rm62
roX2	RNA on the X 2
Syp	Syncrip
Tk	Tachykinin
TER94	TER94
Top2	Topoisomerase 2
unk	unkempt
Vav	Vav ortholog (H. sapiens)
cbt	cabut
Lst	limostatin
mio	missing oocyte
mxc	multi sex combs
Octbeta3R	Octopamine beta3 receptor
Or71a	Odorant receptor 71a
Or94a	Odorant receptor 94a
Ptp52F	Protein tyrosine phosphatase 52F
TBPH	TAR DNA-binding protein-43 homolog
azot	ahuizotl
bark	anakonda
bigmax	bigmax
Cirl	Calcium-independent receptor for alpha-latrotoxin
CCHa2	CCHamide-2
Cdk2	Cyclin-dependent kinase 2
Dh44	Diuretic hormone 44
fwe	flower
grnd	grindelwald
HP1e	Heterochromatin Protein 1e
jigr1	jing interacting gene regulatory 1
Mondo	Mondo
Msp300	Muscle-specific protein 300 kDa
PEK	pancreatic eIF-2&alpha; kinase
rictor	rapamycin-insensitive companion of Tor
Taz	Tafazzin
Tie	Tie-like receptor tyrosine kinase
tou	toutatis
Dop1R2	Dopamine 1-like receptor 2
Lpin	Lipin
pasi1	pasiflora 1
pasi2	pasiflora 2
Pez	Pez
shrb	shrub
Spn	Spinophilin
uif	uninflatable
Zyx	Zyxin
A2bp1	Ataxin-2 binding protein 1
Ca-alpha1T	Ca2+-channel protein alpha1 subunit T
Cip4	Cdc42-interacting protein 4
clu	clueless
cta	concertina
CycC	Cyclin C
Drak	Death-associated protein kinase related
fs(1)Yb	female sterile (1) Yb
CG10186	Hig-anchoring scaffold protein
Indy	I'm not dead yet
Lgr3	Leucine-rich repeat-containing G protein-coupled receptor 3
mesh	mesh
Marf	Mitochondrial assembly regulatory factor
mbm	mushroom body miniature
Nost	Nostrin
Root	Rootletin
spn-F	spn-F
Socs36E	Suppressor of cytokine signaling at 36E
tara	taranis
thoc5	thoc5
Trpgamma	Transient receptor potential cation channel gamma
Ube3a	Ubiquitin protein ligase E3A
Whamy	Whamy
Xbp1	X box binding protein-1
14-3-3epsilon	14-3-3epsilon
14-3-3zeta	14-3-3zeta
18w	18 wheeler
5-HT1A	5-hydroxytryptamine (serotonin) receptor 1A
5-HT2A	5-hydroxytryptamine (serotonin) receptor 2A
Akap200	A kinase anchor protein 200
abd-A	abdominal A
Abd-B	Abdominal B
Abi	Abelson Interacting Protein
Abl	Abl tyrosine kinase
acj6	abnormal chemosensory jump 6
asp	abnormal spindle
ab	abrupt
amos	absent MD neurons and olfactory sensilla
ash1	absent, small, or homeotic discs 1
ash2	absent, small, or homeotic discs 2
abs	abstrakt
ac	achaete
achi	achintya
Arpc1	Actin-related protein 2/3 complex, subunit 1
Atf-2	Activating transcription factor-2
Actbeta	Activin-beta
AP-2alpha	Adaptor Protein complex 2, alpha subunit
Apc2	Adenomatous polyposis coli tumor suppressor homolog 2
Adar	Adenosine deaminase acting on RNA
Adf1	Adh transcription factor 1
p120ctn	Adherens junction protein p120
Akh	Adipokinetic hormone
AkhR	Adipokinetic hormone receptor
aft	adrift
Akt1	Akt1
alc	alicorn
Alk	Alk
alpha-Spec	alpha Spectrin
Actn	alpha-actinin
aly	always early
Ama	Amalgam
amn	amnesiac
AMPKalpha	AMP-activated protein kinase alpha subunit
Amph	Amphiphsin
ana	anachronism
Antp	Antennapedia
aop	anterior open
asf1	anti-silencing factor 1
atms	antimeros
Apc	APC-like
apt	apontic
Aplip1	APP-like protein interacting protein 1
app	approximated
ap	apterous
ara	araucan
a	arc
ago	archipelago
AGO2	Argonaute 2
AGO3	Argonaute 3
aos	argos
al	aristaless
arm	armadillo
armi	armitage
aret	arrest
Arr2	Arrestin 2
arr	arrow
Awh	Arrowhead
Ars2	Ars2
ase	asense
asl	asterless
atl	atlastin
ato	atonal
Acf	ATP-dependent chromatin assembly factor large subunit
aPKC	atypical protein kinase C
aub	aubergine
aurA	aurora A
aurB	aurora B
bora	aurora borealis
Atg1	Autophagy-specific gene
aux	auxilin
Axn	Axin
Axud1	Axud1
babo	baboon
bam	bag of marbles
bap	bagpipe
ban	bantam
B-H1	BarH1
B-H2	BarH2
barr	barren
Bsg	Basigin
bsk	basket
baz	bazooka
Bx	Beadex
Brd	Bearded
beat-Ia	beaten path Ia
ben	bendless
Appl	beta amyloid protein precursor-like
betaTub56D	betaTubulin56D
betaTub60D	betaTubulin60D
betaTub85D	betaTubulin85D
BicC	Bicaudal C
BicD	Bicaudal D
bcd	bicoid
Bin1	Bicoid interacting protein 1
bi	bifid
bif	bifocal
bib	big brain
bin	biniou
Bruce	BIR repeat containing ubiquitin-conjugating enzyme
bxd	bithoraxoid
bs	blistered
by	blistery
blow	blown fuse
borr	borealin-related
bou	boudin
bol	boule
BEAF-32	Boundary element-associated factor of 32kD
byn	brachyenteron
brm	brahma
brat	brain tumor
brn	brainiac
bnl	branchless
Bre1	Bre1
Brca2	Breast cancer 2, early onset homolog
btl	breathless
Brf	Brf
bab1	bric a brac 1
boss	bride of sevenless
brk	brinker
br	broad
bowl	brother of odd with entrails limited
brp	bruchpilot
bmm	brummer
Btk29A	Btk family kinase at 29A
BubR1	Bub1-related kinase
Bub3	Bub3
Buffy	Buffy
bun	bunched
Burs	Bursicon
btd	buttonhead
btn	buttonless
CtBP	C-terminal Binding Protein
Csk	C-terminal Src kinase
C15	C15
cact	cactus
Cad99C	Cadherin 99C
CadN	Cadherin-N
CaMKII	Calcium/calmodulin-dependent protein kinase II
Cam	Calmodulin
Crag	Calmodulin-binding protein related to a Rab3 GDP/GTP exchange protein
Cnx99A	Calnexin 99A
can	cannonball
cno	canoe
Cap-G	Cap-G
cic	capicua
capu	cappuccino
caps	capricious
csul	capsuleen
capt	capulet
Cas	CAS/CSE1 segregation protein
CkIIbeta	Casein kinase II beta subunit
CkIIalpha	casein kinase IIalpha
CASK	CASK ortholog
cas	castor
cad	caudal
caup	caupolican
Cbl	Cbl
Cdc42	Cdc42
Cdc6	Cdc6
Ced-12	Ced-12
Cdc27	Cell division cycle 27 ortholog
cid	centromere identifier
Cenp-C	Centromeric protein-C
Cp190	Centrosomal protein 190kD
cnn	centrosomin
cbs	centrosomin's beautiful sister
CDase	Ceramidase
chm	chameau
chn	charlatan
chrb	charybde
chic	chickadee
chico	chico
chif	chiffon
Chi	Chip
Cf2	Chorion factor 2
Caf1-55	Chromatin assembly factor 1, p55 subunit
Chd1	Chromodomain-helicase-DNA-binding protein
chb	chromosome bows
chinmo	Chronologically inappropriate morphogenesis
Clk	Clock
cwo	clockwork orange
comt	comatose
cg	combgap
comm	commissureless
cpx	complexin
Con	Connectin
Cont	Contactin
conv	convoluted
CSN5	COP9 complex homolog subunit 5
cora	coracle
Coop	Corepressor of Pangolin
csw	corkscrew
cni	cornichon
Cortactin	Cortactin
cort	cortex
corto	corto
cos	costa
crl	courtless
cato	cousin of atonal
crm	cramped
Crtc	CREB-regulated transcription coactivato
croc	crocodile
crol	crooked legs
crn	crooked neck
cv	crossveinless
cv-2	crossveinless 2
cv-c	crossveinless c
crb	crumbs
CCAP	Crustacean cardioactive peptide
crc	cryptocephal
cry	cryptochrome
CTCF	CTCF
ci	cubitus interruptus
Cul1	Cullin 1
Cul3	Cullin-3
Cul4	Cullin-4
cup	cup
Gr68a	Custatory receptor 68a
ct	cut
cyc	cycle
CrebA	Cyclic-AMP response element binding protein A
CrebB	Cyclic-AMP response element binding protein B
CycA	Cyclin A
CycB	Cyclin B
CycD	Cyclin D
Cdk9	Cyclin dependent kinase 9
CycE	Cyclin E
CycJ	Cyclin J
CycY	Cyclin Y
Cdk1	Cyclin-dependent kinase 1
Cdk4	Cyclin-dependent kinase 4
Cdk5	Cyclin-dependent kinase 5
Cdk7	Cyclin-dependent kinase 7
Cdk8	Cyclin-dependent kinase 8
Cks30A	Cyclin-dependent kinase subunit 30A
CYLD	cylindromatosis ortholog (H. sapiens)
Cyt-c-d	Cytochrome c distal
Cyt-c-p	Cytochrome c proximal
dap	dacapo
d	dachs
dac	dachshund
ds	dachsous
dos	daughter of sevenless
da	daughterless
Dad	Daughters against dpp
daw	dawdle
Dbx	Dbx
dpn	deadpan
Dcp-1	Death caspase-1
Debcl	death executioner Bcl-2 homologue
Dronc	Death regulator Nedd2-like caspase
Dredd	Death related ced-3/Nedd2-like protein
Drice	Death related ICE-like caspase
Dark	Death-associated APAF1-related killer
Diap1	Death-associated inhibitor of apoptosis 1
Diap2	Death-associated inhibitor of apoptosis 2
dpp	decapentaplegic
dve	defective proventriculus
Dfd	Deformed
Deaf1	Deformed epidermal autoregulatory factor-1
Dl	Delta
dx	deltex
drl	derailed
dia	diaphanous
Dcr-1	Dicer-1
Dcr-2	Dicer2
D	Dichaete
dgo	diego
didum	dilute class unconventional myosin
dimm	dimmed
Dab	Disabled
dpa	disc proliferation abnormal
disco-r	disco-related
disco	disconnected
dlg1	discs large 1
dlt	discs lost
dco	discs overgrown
dsh	dishevelled
DAAM	Dishevelled Associated Activator of Morphogenesis
disp	dispatched
dsf	dissatisfaction
dan	distal antenna
danr	distal antenna-related
Dll	Distal-less
dally	division abnormally delayed
Dref	DNA replication-related element factor
dod	dodo
dome	domeless
dom	domino
Dop1R1	Dopamine 1-like receptor 1
DAT	Dopamine transporter
dl	dorsal
Dlip3	Dorsal interacting protein 3
Dif	Dorsal-related immunity factor
Doc1	Dorsocross1
Doc2	Dorsocross2
Doc3	Dorsocross3
dup	double parked
dsx	doublesex
Dscam2	Down syndrome cell adhesion molecule 2
Dscam1	Downs syndrome cell adhesion molecule 1
Dp	DP transcription factor
drpr	Draper
dre4	dre4
dock	dreadlocks
Dr	Drop
drosha	drosha
Drs	Drosomycin
dnc	dunce
Drp1	Dynamin related protein 1
Dhc64C	Dynein heavy chain 64C
dysf	dysfusion
Dg	Dystroglycan
Dys	dystrophin
E2f1	E2F transcription factor 1
E2f2	E2F transcription factor 2
eg	eagle
erm	earmuff
eas	easily shoked
ea	easter
eater	eater
Eb1	Eb1
ebi	ebi
e	ebony
ETH	Ecdysis triggering hormone
EcR	Ecdysone receptor
Eip63E	Ecdysone-induced protein 63E
Eip74EF	Ecdysone-induced protein 74EF
Eip75B	Ecdysone-induced protein 75B
Eip93F	Ecdysone-induced protein 93F
ImpL2	Ecdysone-inducible gene L2
ecd	ecdysoneless
ed	echinoid
Eh	Eclosion hormone
eff	effete
egl	egalitarian
egh	egghead
egg	eggless
4EHP	eIF4E-Homologous Protein
egr	eiger
elB	elbow B
elav	embryonic lethal, abnormal vision
ems	empty spiracles
ena	enabled
enc	encore
en	engrailed
E(bx)	Enhancer of bithorax
E(Pc)	Enhancer of Polycomb
E(spl)m4-BFM	Enhancer of split m4, Bearded family member
E(spl)m7-HLH	Enhancer of split m7, helix-loop-helix
E(spl)m8-HLH	Enhancer of split m8, helix-loop-helix
E(z)	Enhancer of zeste
ens	ensconsin
Eph	Eph receptor tyrosine kinase
Ephrin	Ephrin
Egfr	Epidermal growth factor receptor
ewg	erect wing
esg	escargot
Ets97D	Ets at 97D
eIF4G2	eukaryotic translation initiation factor 4G2
eve	even skipped
ex	expanded
emc	extra macrochaetae
esc	extra sexcombs
exex	extra-extra
exd	extradenticle
exu	exuperantia
eyg	eyegone
ey	eyeless
eys	eyes shut
fab1	fab1
fas	faint sausage
flfl	falafel
Fas2	Fasciclin 2
Fas3	Fasciclin 3
ft	fat
faf	fat facets
foi	fear of intimacy
fs(1)h	female sterile (1) homeotic
FER	FER ortholog (H. sapiens)
Fer1HCH	Ferritin 1 heavy chain homologue
Fer2LCH	Ferritin 2 light chain homologue
fzy	fizzy
flw	flap wing
Fmr1	Fmr1
FMRFa	FMRFamide
Fak	Focal adhesion kinase-like
fog	folded gastrulation
Fs	Follistatin
for	foraging
fkh	fork head
foxo	forkhead box, sub-group O
fj	four-jointed
fray	frayed
fra	frazzled
fred	friend of echinoid
fng	fringe
fz	frizzled
fz2	frizzled 2
fz3	frizzled 3
fru	fruitless
ftz-f1	ftz transcription factor 1
fw	furrowed
fry	furry
fu	fused
ftz	fushi tarazu
futsch	futsch
Galphao	G protein alpha o subunit
Galphas	G protein alpha s subunit
Galphai	G protein alpha1 subunit 65A
Gadd45	Gadd45
gammaTub37C	gamma-tubulin at 37C
Grip84	Gamma-tubulin ring protein 84
gammaTub23C	gammaTubulin at 23C
gd	gastrulation-defective
GATAe	GATAe
gw	gawky
Gcn5	Gcn5 ortholog
Ge-1	Ge-1
geminin	geminin
gb	genderblind
gek	genghis khan
gcl	germ cell-less
gt	giant
gig	gigas
gish	gilgamesh
gl	glass
gbb	glass bottom boat
gcm	glial cells missing
glec	gliolectin
Gli	Gliotactin
glu	gluon
Grip	Glutamate receptor binding protein
GluRIIA	Glutamate receptor IIA
GluRIIB	Glutamate receptor IIB
gsb	gooseberry
gsb-n	gooseberry-neuro
Gsc	Goosecoid
grn	grain
grh	grainy head
GNBP3	Gram-negative bacteria binding protein 3
grp	grapes
gpp	grappa
Grasp65	Grasp65
gwl	greatwall
grim	grim
gro	groucho
Gug	Grunge
Gyc76C	Guanylyl cyclase at 76C
gukh	GUK-holder
grk	gurken
Gr21a	Gustatory receptor 21a
Gr5a	Gustatory receptor 5a
Gr63a	Gustatory receptor 63a
Gr64a	Gustatory receptor 64a
H15	H15
H	Hairless
h	hairy
Hey	Hairy/E(spl)-related with YRPW motif
ham	hamlet
Hand	Hand
HDAC6	HDAC6
hid	head involution defective
hdc	headcase
htl	heartless
Hsf	Heat shock factor
Hsp70Aa	Heat-shock-protein-70Aa
hh	hedgehog
how	held out wings
Hel25E	Helicase at 25E
Hem	HEM-protein
hep	hemipterous
Hen1	Hen1
Hrs	Hepatocyte growth factor regulated tyrosine kinase substrate
Hnf4	Hepatocyte nuclear factor 4
heph	hephaestus
her	hermaphrodite
HP1c	Heterochromatin Protein 1c
HGTX	HGTX
hbs	hibris
HmgD	High mobility group protein D
hiw	highwire
hrg	hiiragi
hig	hikaru genki
hpo	hippo
Hira	Hira
HDAC1	Histone deacetylase 1
His1	Histone H1
His2Av	Histone H2A variant
His3	Histone H3
His3.3A	Histone H3.3A
His4	Histone H4
Hmgcr	HMG Coenzyme A reductase
Him	Holes in muscle
Hipk	Homeodomain interacting protein kinase
homer	homer
hth	homothorax
hop	hopscotch
Hr38	Hormone receptor-like in 38
Hr46	Hormone receptor-like in 46
Hr96	Hormone receptor-like in 96
Hr78	Hormone-receptor-like in 78
Hr4	Hr4
hts	hu-li tai shao
hkb	huckebein
Hug	Hugin
hb	hunchback
htt	huntingtin
Hus1-like	Hus1-like
hyd	hyperplastic discs
hyx	hyrax
IKKbeta	I-kappaB kinase beta
IKKepsilon	I-kappaB kinase epsilon
ida	imaginal discs arrested
Iswi	Imitation SWI
imd	immune deficiency
inaD	inactivation no afterpotential D
inaE	inactivation no afterpotential E
ine	inebriated
Incenp	Inner centromere protein
Itp-r83A	Inositol 1, 4, 5,-tris-phosphate receptor
insc	inscuteable
Ilp2	Insulin-like peptide 2
Ilp6	Insulin-like peptide 6
InR	Insulin-like receptor
Ilk	Integrin linked kinase
ihog	Interference hedgehog
ind	intermediate neuroblasts defective
inv	invected
Ir64a	Ionotropic receptor 64a
Ir8a	Ionotropic receptor 8a
jar	jaguar
jeb	jelly belly
jet	jetlag
JIL-1	JIL-1 kinase
jing	jing
jumu	jumeau
Jra	Jun-related antigen
kst	karst
Kap-alpha1	karyopherin alpha1
kay	kayak
kek1	kekkon-1
kel	kelch
ken	ken and barbie
key	kenny
Krn	Keren
kibra	kibra ortholog
kirre	kin of irre
ksr	kinase suppressor of ras
Kap3	Kinesin associated protein 3
Khc	Kinesin heavy chain
Klp10A	Kinesin-like protein at 10A
Klp61F	Kinesin-like protein at 61F
kis	kismet
klar	klarsicht
klu	klumpfuss
kni	knirps
kn	knot
kon	kon-tiki
Kr	Kruppel
Kr-h1	Kruppel homolog 1
kug	kugelei
kuz	kuzbanian
lab	labial
Lac	Lachesin
lbe	ladybird early
lbl	ladybird late
lmd	lame duck
Lam	Lamin
LanA	Laminin A
LanB1	LanB1
lat	latheo
lva	lava lamp
laza	Lazaro
lgs	legless
lwr	lesswright
let-7	let-7
l(2)gd1	lethal (2) giant discs 1
l(2)gl	lethal (2) giant larvae
l(1)sc	lethal of scute
Lar	Leukocyte-antigen-related-like
lic	licorne
lilli	lilliputian
LIMK1	LIM-kinase1
Lim1	Lim1
lin	lines
Lsd-2	Lipid storage droplet-2
Liprin-alpha	Liprin-alpha
lqf	liquid facets
Lis-1	Lissencephaly-1
lid	little imaginal discs
Lk6	Lk6
Lkb1	lkb1
L	Lobe
loco	locomotion defects
lok	loki
lolal	lola like
lola	longitudinals lacking
loqs	loquacious
lft	lowfat
lz	lozenge
lush	lush
mad2	mad2
mael	maelstrom
mago	mago nashi
msl-1	male-specific lethal 1
msl-2	male-specific lethal 2
msl-3	male-specific lethal 3
mle	maleless
mof	males absent on the first
mars	mars
mam	mastermind
me31B	maternal expression at 31B
mtrm	matrimony
Mmp1	Matrix metalloproteinase 1
Mmp2	Matrix metalloproteinase 2
Med	Medea
Mtor	Megator
mei-S332	meiotic from via Salaria 282
mei-41	meiotic-41
melt	melted
Mnn1	Menin 1
Mer	Merlin
MTF-1	Metal response element-binding Transcription Factor-1
Met	Methoprene-tolerant
mth	methuselah
MBD-like	Methyl-CpG binding domain protein-like
Mi-2	Mi-2
MCPH1	Microcephalin
mts	microtubule star
mid	midline
mib1	mind bomb 1
msps	mini spindles
mnb	minibrain
Mcm5	Minichromosome maintenance 5
mir-14	mir-14 stem loop
mir-184	mir-184 stem loop
mira	miranda
mirr	mirror
msn	misshapen
Miro	Mitochondrial Rho
Mnt	Mnt
mats	mob as tumor suppressor
mod(mdg4)	modifier of mdg4
mod	modulo
Moe	Moesin
mor	moira
Mical	Molecule interacting with CasL
msk	moleskin
Mps1	Monopolar spindle 1
moody	moody
mr	morula
Mad	Mothers against dpp
mwh	multiple wing hairs
mmy	mummy
msi	musashi
Mlp60A	Muscle LIM protein at 60A
mbt	mushroom bodies tiny
mud	mushroom body defect
Myb	Myb oncogene-like
Myc	Myc
Myd88	Myd88
mbc	myoblast city
Mrtf	Myocardin-related transcription factor
Mef2	Myocyte enhancing factor 2
Myo10A	Myosin 10A
Myo31DF	Myosin 31DF
Myo61F	Myosin 61F
Mbs	Myosin binding subunit
mys	myospheroid
Myt1	Myt1
Nsf2	N-ethylmaleimide-sensitive factor 2
nab	nab
nkd	naked cuticle
nos	nanos
nau	nautilus
Nelf-E	Negative elongation factor E
nej	nejire
nmo	nemo
nrv1	nervana1
nrv2	nervana2
nerfin-1	nervous fingers 1
nwk	nervous wreck
nvy	nervy
net	net
NetA	Netrin-A
NetB	Netrin-B
neur	neuralized
Nrx-IV	Neurexin IV
Nf1	Neurofibromin 1
Nrg	Neuroglian
NPF	neuropeptide F
Nrt	Neurotactin
nct	nicastrin
Npc1a	Niemann-Pick type C-1a
Npc2a	Niemann-Pick type C-2a
nbs	Nijmegen breakage syndrome
NimC1	Nimrod C1
Nipped-A	Nipped-A
Nipped-B	Nipped-B
Nos	Nitric oxide synthase
Nmdar1	NMDA receptor 1
Nmdar2	NMDA receptor 2
nocte	no circadian temperature entrainment
nopo	no poles
ncd	non-claret disjunctional
not	non-stop
N	Notch
Notum	Notum
nub	nubbin
nuf	nuclear fallout
iab-4	nuclear untranslated RNA gene iab-4
Nop60B	Nucleolar protein at 60B
Nap1	Nucleosome assembly protein 1
Ns1	Nucleostemin ortholog (H. sapiens) 1
ndl	nudel
nullo	nullo
numb	numb
O-fut1	O-fucosyltransferase 1
oc	ocelliless
Oamb	Octopamine receptor in mushroom bodies
opa	odd paired
odd	odd skipped
Or22a	Odorant receptor 22a
Or22b	Odorant receptor 22b
Or65a	Odorant receptor 65a
Or67d	Odorant receptor 67d
Orco	Odorant receptor co-receptor
otk	off-track
okr	okra
olf186-F	olf186-F
onecut	onecut
orb	oo18 RNA-binding protein
Optix	Optix
ort	ora transientless
ord	orientation disrupter
Orc1	Origin recognition complex subunit 1
Orc2	Origin recognition complex subunit 2
Oda	Ornithine decarboxylase antizyme
osa	osa
osk	oskar
Ote	Otefin
otu	ovarian tumor
ovo	ovo
Pak	p21-activated kinase
p38a	p38a MAP kinase
p38b	p38b MAP kinase
p53	p53
Pabp2	Pabp2
pain	painless
prd	paired
ple	pale
psd	palisade
png	pan gu
pan	pangolin
pnr	pannier
par-1	par-1
par-6	par-6
Pdp1	PAR-domain protein 1
park	parkin
pasha	partner of drosha
pins	partner of inscuteable
pon	partner of numb
ptc	patched
Patj	Patj
pav	pavarotti
Ptip	PAX transcription activation domain interacting protein
pch2	pch2
Pvr	PDGF- and VEGF-receptor related
Pvf1	PDGF- and VEGF-related factor 1
Pvf2	PDGF- and VEGF-related factor 2
Pvf3	PDGF- and VEGF-related factor 3
pnut	peanut
pbl	pebble
peb	pebbled
pll	pelle
pelo	pelota
Phm	Peptidylglycine-alpha-hydroxylating monooxygenase
Plp	Pericentrin-like protein
per	period
psh	persephone
PSR	phosphatidylserine receptor
Pi3K59F	Phosphotidylinositol 3 kinase 59F
phyl	phyllopod
Pi3K92E	Pi3K92E
pigs	pickled eggs
ppk	pickpocket
ppk25	pickpocket 25
pico	pico
Pdf	Pigment-dispersing factor
pim	pimples
pip	pipe
pita	pita
pit	pitchoune
piwi	piwi
pho	pleiohomeotic
PlexA	Plexin A
PlexB	Plexin B
pod1	pod1
pad	poils au dos
pnt	pointed
Raf	pole hole
plx	pollux
polo	polo
pUf68	poly U binding factor 68kD
Parp	Poly-(ADP-ribose) polymerase
Pc	Polycomb
Pcl	Polycomblike
ph-d	polyhomeotic distal
ph-p	polyhomeotic proximal
por	porcupine
Psc	Posterior sex combs
pdm3	pou domain motif 3
pdm2	POU domain protein 2
Poxm	Pox meso
Poxn	Pox neuro
prel	preli-like
Psn	Presenilin
pk	prickle
pb	proboscipedia
PCNA	Proliferating cell nuclear antigen
prom	prominin
pros	prospero
Pcf11	Protein 1 of cleavage and polyadenylation factor 1
Pkc53E	Protein C kinase 53E
Pkc98E	Protein C kinase 98E
Pka-C1	Protein kinase, cAMP-dependent, catalytic subunit 1
Pp2B-14D	Protein phosphatase 2B at 14D
Ptp10D	Protein tyrosine phosphatase 10D
Ptp4E	Protein tyrosine phosphatase 4E
Ptp69D	Protein tyrosine phosphatase 69D
Ptpmeg	Protein tyrosine phosphatase Meg
Ptth	Prothoracicotropic hormone
Pten	Pten
puc	puckered
pum	pumilio
ppl	pumpless
put	punt
pzg	putzig
Pph13	PvuII-PstI homology 13
pygo	pygopus
pyr	pyramus
qtc	quick-to-court
r2d2	r2d2
Rab11	Rab11
Rab5	Rab5
Rab6	Rab6
Rbsn-5	Rabenosyn-5
Rac1	Rac1
rad	radish
Ran	Ran
RasGAP1	Ras GTPase activating protein 1
Rheb	Ras homolog enriched in brain ortholog (H. sapiens)
Rala	Ras-related protein
rasp	rasp
raw	raw
rpr	reaper
rec	recombination-defective
Rca1	Regulator of cyclin A1
Rel	Relish
rept	reptin
Rdl	Resistant to dieldrin
Rx	Retinal Homeobox
Rbf	Retinoblastoma-family protein
Rbf2	Retinoblastoma-family protein 2
Rfabg	Retinoid- and fatty acid-binding glycoprotein
repo	reversed polarity
Rfx	Rfx
rhea	rhea
rhi	rhino
RhoGAPp190	Rho GTPase activating protein p190
RhoGEF2	Rho guanine nucleotide exchange factor 2
Rok	Rho kinase
RtGEF	Rho-type guanine nucleotide exchange factor
Rho1	Rho1
rho	rhomboid
rho-7	rhomboid-7
rib	ribbon
S6kII	Ribosomal protein S6 kinase II
roX1	RNA on the X 1
RpII215	RNA polymerase II 215kD subunit
TfIIS	RNA polymerase II elongation factor
rl	rolled
rols	rolling pebbles
Ror	Ror
rn	rotund
ro	rough
rst	roughest
rux	roughex
ru	roughoid
robo1	roundabout 1
Rtf1	Rtf1
rg	rugose
run	runt
rut	rutabaga
RyR	Ryanodine receptor
Saf6	SAGA factor-like TAF6
SAK	Sak kinase
sav	salvador
spdo	sanpodo
snf	sans fille
sra	sarah
sax	saxophone
scb	scab
sca	scabrous
sd	scalloped
SCAR	SCAR
shn	schnurri
Sfmbt	Scm-related gene containing four mbt
scra	scraps
scrt	scratch
scw	screw
scrib	scribbled
sbb	scribbler
sc	scute
scyl	scylla
Sec15	Sec15 ortholog (S. cerevisiae)
Sec5	Sec5 ortholog (S. cerevisiae)
Sec6	Sec6 ortholog (S. cerevisiae)
Sema-1a	Sema-1a
Sema-2a	Sema-2a
sens	senseless
Snmp1	Sensory neuron membrane protein 1
Sse	Separase
seq	sequoia
srp	serpent
serp	serpentine
Spn27A	Serpin-27A
Spn77Ba	Serpin77Ba
Ser	Serrate
Sesn	Sestrin
Set2	SET domain containing 2
Set8	SET domain containing 8
sina	seven in absentia
svp	seven up
sev	sevenless
Sce	Sex combs extra
Scm	Sex combs on midleg
Scr	Sex combs reduced
Sxl	Sex lethal
SP	Sex Peptide
SPR	Sex peptide receptor
Shark	SH2 ankyrin repeat kinase
sgg	shaggy
Shab	Shaker cognate b
sv	shaven
Shc	SHC-adaptor protein
shi	shibire
shf	shifted
sog	short gastrulation
sNPF	short neuropeptide F precursor
shot	short stop
shg	shotgun
shu	shutdown
stc	shuttle craft
skl	sickle
side	sidestep
Stat92E	Signal-transducer and activator of transcription protein at 92E
sima	similar
Sin3A	Sin3A
so	sine oculis
sn	singed
sim	single-minded
sinu	sinuous
Sirt1	Sirtuin 1
Six4	Six4
sktl	skittles
SkpA	SKP1-related A
slif	slimfast
ssh	slingshot
slpr	slipper
sli	slit
slp1	sloppy paired 1
slp2	sloppy paired 2
slou	slouch
slam	slow as molasses
slbo	slow border cells
slo	slowpoke
Smox	Smad on X
Smurf	SMAD specific E3 ubiquitin protein ligase
sl	small wing
smid	smallminded
smg	smaug
smo	smoothened
Smr	Smrter
sna	snail
snky	sneaky
Snr1	Snf5-related 1
Snoo	Sno oncogene
Sos	Son of sevenless
Sox15	Sox box protein 15
SoxN	SoxNeuro
sqh	spaghetti squash
salm	spalt major
srl	spargel
spas	spastin
spz	spatzle
spict	spichthyin
spn-A	spindle A
Sas-4	Spindle assembly abnormal 4 ortholog (C. elegans)
Sas-6	Spindle assembly abnormal 6 ortholog (C. elegans)
spd-2	spindle defective 2
spn-E	spindle E
Spindly	Spindly
ss	spineless
spin	spinster
spir	spire
spi	spitz
spen	split ends
sty	sprouty
Spt6	Spt6
sqz	squeeze
sqd	squid
Src42A	Src oncogene at 42A
S	Star
sdt	stardust
stan	starry night
stau	staufen
stck	steamer duck
SteXh	Stellate in X heterochromatin
stet	stem cell tumor
SREBP	Sterol regulatory element binding protein
sns	sticks and stones
stnA	stoned A
stnB	stoned B
sno	strawberry notch
stg	string
sr	stripe
Ssrp	Structure specific recognition protein
stumps	stumps
Su(Tpl)	Su(Tpl)
Su(z)12	Su(z)12
sub	subito
slmb	supernumerary limbs
Su(fu)	Suppressor of fused
Su(H)	Suppressor of Hairless
su(Hw)	suppressor of Hairy wing
Su(var)205	Suppressor of variegation 205
Su(var)3-3	Suppressor of variegation 3-3
Su(var)3-7	Suppressor of variegation 3-7
Su(z)2	Suppressor of zeste 2
Su(var)3-9	Supressor of variegation 3-9
Smn	survival motor neuron
Syt1	Synaptotagmin 1
Sdc	Syndecan
Syx1A	Syntaxin 1A
Syx5	Syntaxin 5
tll	tailless
tup	tailup
tai	taiman
to	takeout
tgo	tango
tap	target of Poxn
Tor	Target of rapamycin
trn	tartan
Tbp	TATA binding protein
Trf2	TATA box binding protein-related factor 2
Taf1	TBP-associated factor 1
Trf	TBP-related factor
tsh	teashirt
tefu	telomere fusion
Ten-m	Tenascin major
trol	terribly reduced optic lobes
Tak1	TGF-beta activating kinase
tkv	thickveins
ths	thisbe
Thor	Thor
Tsp	Thrombospondin
Tig	Tiggrin
tim	timeless
tin	tinman
Traf4	TNF-receptor-associated factor 4
tok	tolkin
Tl	Toll
Tollo	Tollo
tld	tolloid
tor	torso
tsl	torso-like
ttv	tout-velu
trh	trachealess
tral	trailer hitch
ttk	tramtrack
TfAP-2	Transcription factor AP-2
tra	transformer
tra2	transformer 2
tacc	transforming acidic coiled-coil protein
trp	transient receptor potential
TrpA1	Transient receptor potential cation channel A1 ortholog
Tctp	Translationally controlled tumor protein
Trn-SR	Transportin-Serine/Arginine rich
Tre1	trapped in endoderm-1
tre-1	tre-1
tre-2	tre-2
tre-3	tre-3
trbl	tribbles
trc	tricornered
trio	trio
trx	trithorax
Trl	Trithorax-like
trk	trunk
Tsc1	Tsc1
tub	tube
Tbce	Tubulin-specific chaperone E
tud	tudor
tum	tumbleweed
TSG101	tumor suppressor protein 101
tutl	turtle
twin	twin
twe	twine
tws	twins
tsr	twinstar
twi	twist
tsg	twisted gastrulation
Tbh	Tyramine beta hydroxylase
Tdc1	Tyrosine decarboxylase 1
Tdc2	Tyrosine decarboxylase 2
ush	u-shaped
U2af50	U2 small nuclear riboprotein auxiliary factor 50
Ubx	Ultrabithorax
usp	ultraspiracle
unc-104	unc-104 ortholog (C. elegans)
unc-13	unc-13
unc-5	unc-5
unc	uncoordinated
upd1	unpaired 1
unpg	unplugged
Unr	Upstream of N-ras
Vps25	Vacuolar protein sorting 25
vls	valois
Vap-33A	VAMP-associated protein of 33kDa ortholog A
Vang	Van Gogh
vari	varicose
vas	vasa
vn	vein
vnd	ventral nervous system defective
vvl	ventral veins lacking
verm	vermiform
Vrp1	Verprolin 1
vtd	verthandi
vg	vestigial
vfl	vielfaltig
vih	vihar
vir	virilizer
vis	vismay
vri	vrille
wnd	wallenda
wts	warts
wash	washout
WASp	WASp
wech	wech
Wee1	Wee1 kinase
wgn	wengen
w	white
wdb	widerborst
wg	wingless
wupA	wings up A
wit	wishful thinking
wntD	wnt inhibitor of Dorsal
Wnt5	Wnt oncogene analog 1
Wnt2	Wnt oncogene analog 2
Wnt4	Wnt oncogene analog 4
wls	wntless
wrapper	wrapper
wun	wunen
wun2	wunen2
yki	yorkie
yps	ypsilon schachtel
yrt	yurt
zen	zerknullt
zpg	zero population growth
z	zeste
Zfrp8	Zinc finger protein RP-8
zip	zipper
zfh1	Zn finger homeodomain 1
zfh2	Zn finger homeodomain 2
zuc	zucchini
Dlg5	Discs large 5
HEATR2	HEAT repeat containing 2
Hk	Hyperkinetic
Ir25a	Ionotropic receptor 25a
Piezo	Piezo
Ret	Ret oncogene
shk	shank
vito	viriato
SkpA	skpA
4EHP	4EHP
5-HT1A	Serotonin receptor 1A
5-HT1B	Serotonin receptor 1B
5-HT7	Serotonin receptor 7
Akh	Adipokinetic hormone-like
Aos1	Aos1
Ark	Apaf-1-related-killer
aur	aurora
BM-40-SPARC	BM-40-SPARC
Bruce	Bruce
Cad99C	Cad99C
Caf1	Chromatin assembly factor 1 subunit
CCKLR-17D1	CCK-like receptor at 17D1
Cdc27	Cdc27
Cenp-C	Cenp-C
CkIIalpha	Casein kinase II alpha subunit
Coop	Co-repressor of Pangolin
cp309	cp309
CYLD	CYLD
dm	diminutive
E2f	E2F transcription factor
FMRFa	FMRFamide-related
Grip	Grip
hipk	hipk
HLH106	Helix loop helix protein 106
HP1c	HP1c
ial	Ip1l-aurora-like kinase
Iap2	Inhibitor of apoptosis 2
Ice	Ice
ik2	ik2
Ilp2	Insulin-related peptide
Inr-a	Inverse regulator a
ird5	immune response deficient 5
JIL-1	JIL-1
kibra	kibra
Klp10A	Klp10A
Smurf	SMAD specific E3 ubiquitin protein ligase
LanB1	Laminin B1
lea	leak
lin19	lin-19-like
MBD-like	MBD-like
mei-P26	mei-P26
Mical	Mical
mir-14	mir-14
Mlf	Myeloid leukemia factor
Mpk2	Mpk2
Myo10A	Myo10A
Nc	Nedd2-like caspase
Nsf2	NEM-sensitive fusion protein 2
Octbeta1R	Octopamine beta+B8921 receptor
Octbeta2R	Octbeta2R
Or67d	Or67d
Orc1	Origin recognition complex 1
os	outstretched
p38b	p38b
Pak	PAK-kinase
Pi3K92E	Phosphotidylinositol 3 kinase 92E
Pka-C1	cAMP-dependent protein kinase 1
pr-set7	pr-set7
ptip	ptip
Ptpmeg	Ptpmeg
R	Roughened
Rab11	Rab-protein 11
Rab5	Rab-protein 5
Rab6	Rab-protein 6
retn	retained
Rheb	Rheb
RhoGAPp190	RhoGAPp190
RhoGEF2	RhoGEF2
robo	roundabout
rok	rho-associated kinase
Rpd3	Rpd3
S6k	RPS-p70-protein kinase
SAK	SAK
Sas-4	Sas-4
Sema-1a	Semaphorin-Ia
Set1	Set1
Set2	Set2
shark	Src homology 2, ankyrin repeat, tyrosine kinase
Sir2	Sir2
Snap25	Synapse protein 25
tap	target of Pox-n
th	thread
TrpA1	Transient receptor potential A1
Utx	Utx
W	Wrinkled
Wee1	Wee1 ortholog (S. pombe)
Vav	Vav ortholog
Ptp52F	Ptp52F
Cirl	Calcium-independent receptor for &alpha;-latrotoxin
Pasiflora1	Pasiflora1
Pasiflora2	Pasiflora2
14-3-3epsilon	14-3-3epsilon
14-3-3zeta	14-3-3zeta
18w	18 wheeler
4EHP	eIF4E-Homologous Protein
5-HT1A	5-hydroxytryptamine (serotonin) receptor 1A
5-HT1B	5-hydroxytryptamine (serotonin) receptor 1B
5-HT2A	5-hydroxytryptamine (serotonin) receptor 2A
5-HT7	5-hydroxytryptamine (serotonin) receptor 7
a	arc
ab	abrupt
abd-A	abdominal A
Abd-B	Abdominal B
Abi	Abelson Interacting Protein
Abl	Abl tyrosine kinase
abs	abstrakt
ac	achaete
Acf	ATP-dependent chromatin assembly factor large subunit
achi	achintya
acj6	abnormal chemosensory jump 6
Ack	Ack
Acp26Aa	Accessory gland protein 26Aa
Actbeta	Activin-beta
Actn	alpha-actinin
Adar	Adenosine deaminase acting on RNA
Adf1	Adh transcription factor 1
Adgf-A	Adenosine deaminase-related growth factor A
aft	adrift
ago	archipelago
AGO1	Argonaute 1
AGO2	Argonaute 2
AGO3	Argonaute 3
Akap200	A kinase anchor protein 200
Akh	Adipokinetic hormone
AkhR	Adipokinetic hormone receptor
Akt1	Akt1
al	aristaless
alc	alicorn
Mps1	Monopolar spindle 1
Alk	Alk
alpha-Cat	alpha-Catenin
alpha-Spec	alpha Spectrin
aly	always early
Ama	Amalgam
amn	amnesiac
amos	absent MD neurons and olfactory sensilla
Amph	Amphiphsin
AMPKalpha	AMP-activated protein kinase alpha subunit
ana	anachronism
ana2	anastral spindle 2
Antp	Antennapedia
aop	anterior open
aos	argos
Aos1	Activator of SUMO 1
ap	apterous
AP-2alpha	Adaptor Protein complex 2, alpha subunit
Apc	APC-like
Apc2	Adenomatous polyposis coli tumor suppressor homolog 2
aPKC	atypical protein kinase C
Aplip1	APP-like protein interacting protein 1
app	approximated
Appl	beta amyloid protein precursor-like
apt	apontic
ara	araucan
aret	arrest
Dark	Death-associated APAF1-related killer
arm	armadillo
armi	armitage
Arpc1	Actin-related protein 2/3 complex, subunit 1
arr	arrow
Arr2	Arrestin 2
Ars2	Ars2
ase	asense
asf1	anti-silencing factor 1
ash1	absent, small, or homeotic discs 1
ash2	absent, small, or homeotic discs 2
asl	asterless
asp	abnormal spindle
ASPP	Ankyrin-repeat, SH3-domain, and Proline-rich-region containing Protein
Atf-2	Activating transcription factor-2
Atf3	Activating transcription factor 3
Atg1	Autophagy-specific gene
Atg9	Autophagy-specific gene 9
atl	atlastin
atms	antimeros
ato	atonal
Atx2	Ataxin-2
aub	aubergine
aurA	aurora A
aux	auxilin
Awh	Arrowhead
Axn	Axin
Axud1	Axud1
B-H1	BarH1
B-H2	BarH2
bab1	bric a brac 1
babo	baboon
bam	bag of marbles
ban	bantam
bap	bagpipe
Bap55	Brahma associated protein 55kD
barr	barren
baz	bazooka
bcd	bicoid
bdl	borderless
BEAF-32	Boundary element-associated factor of 32kD
beat-Ia	beaten path Ia
ben	bendless
betaTub56D	betaTubulin56D
betaTub60D	betaTubulin60D
betaTub85D	betaTubulin85D
bft	bereft
bgcn	benign gonial cell neoplasm
bi	bifid
bib	big brain
BicC	Bicaudal C
BicD	Bicaudal D
bif	bifocal
bin	biniou
Bin1	Bicoid interacting protein 1
blow	blown fuse
SPARC	Secreted protein, acidic, cysteine-rich
bmm	brummer
bnl	branchless
bol	boule
bora	aurora borealis
borr	borealin-related
boss	bride of sevenless
bou	boudin
bowl	brother of odd with entrails limited
br	broad
brat	brain tumor
Brca2	Breast cancer 2, early onset homolog
Brd	Bearded
Bre1	Bre1
Brf	Brf
brk	brinker
brm	brahma
brn	brainiac
brp	bruchpilot
Bruce	BIR repeat containing ubiquitin-conjugating enzyme
bs	blistered
Bsg	Basigin
bsh	brain-specific homeobox
bsk	basket
btd	buttonhead
Btk29A	Btk family kinase at 29A
btl	breathless
btn	buttonless
Bub3	Bub3
BubR1	Bub1-related kinase
Buffy	Buffy
bun	bunched
Burs	Bursicon
Bx	Beadex
bxd	bithoraxoid
by	blistery
byn	brachyenteron
C15	C15
cac	cacaphony
cact	cactus
cad	caudal
Cad99C	Cadherin 99C
CadN	Cadherin-N
Caf1-55	Chromatin assembly factor 1, p55 subunit
cal1	chromosome alignment defect 1
Cam	Calmodulin
CaMKII	Calcium/calmodulin-dependent protein kinase II
can	cannonball
CAP	CAP
Cap-D3	Chromosome associated protein D3
Cap-G	Cap-G
caps	capricious
capt	capulet
capu	cappuccino
Cas	CAS/CSE1 segregation protein
cas	castor
CASK	CASK ortholog
cato	cousin of atonal
caup	caupolican
cav	caravaggo
Cbl	Cbl
cbs	centrosomin's beautiful sister
CCAP	Crustacean cardioactive peptide
CCKLR-17D1	Cholecystokinin-like receptor at 17D1
CDase	Ceramidase
Cdk1	Cyclin-dependent kinase 1
Cdc27	Cell division cycle 27 ortholog
Cdc42	Cdc42
Cdc6	Cdc6
Cdk4	Cyclin-dependent kinase 4
Cdk5	Cyclin-dependent kinase 5
Cdk7	Cyclin-dependent kinase 7
Cdk8	Cyclin-dependent kinase 8
Cdk9	Cyclin dependent kinase 9
Ced-12	Ced-12
Cenp-C	Centromeric protein-C
Cep135	Cep135
Cf2	Chorion factor 2
cg	combgap
Cg25C	Collagen type IV
chb	chromosome bows
Chc	Clathrin heavy chain
Chd1	Chromodomain-helicase-DNA-binding protein
Chi	Chip
chic	chickadee
chico	chico
chif	chiffon
chinmo	Chronologically inappropriate morphogenesis
chm	chameau
chn	charlatan
chrb	charybde
Chro	Chromator
ci	cubitus interruptus
cic	capicua
cid	centromere identifier
cindr	CIN85 and CD2AP orthologue
ck	crinkled
CkIIalpha	casein kinase IIalpha
CkIIbeta	Casein kinase II beta subunit
ckn	caskin
Cks30A	Cyclin-dependent kinase subunit 30A
Clk	Clock
cmpy	crimpy
Cnb	Centrobin
cnc	cap-n-collar
cni	cornichon
cnn	centrosomin
cno	canoe
Cnx99A	Calnexin 99A
comm	commissureless
comt	comatose
Con	Connectin
Cont	Contactin
conv	convoluted
Coop	Corepressor of Pangolin
cora	coracle
CoRest	CoRest
cort	cortex
Cortactin	Cortactin
corto	corto
cos	costa
Cp110	Cp110
Cp190	Centrosomal protein 190kD
Plp	Pericentrin-like protein
cpa	capping protein alpha
cpb	capping protein beta
cpx	complexin
Crag	Calmodulin-binding protein related to a Rab3 GDP/GTP exchange protein
crb	crumbs
crc	cryptocephal
CrebA	Cyclic-AMP response element binding protein A
CrebB	Cyclic-AMP response element binding protein B
crl	courtless
crm	cramped
crn	crooked neck
croc	crocodile
crol	crooked legs
Crtc	CREB-regulated transcription coactivato
cry	cryptochrome
Csk	C-terminal Src kinase
CSN5	COP9 complex homolog subunit 5
csul	capsuleen
csw	corkscrew
ct	cut
CtBP	C-terminal Binding Protein
CTCF	CTCF
cuff	cutoff
Cul3	Cullin-3
Cul4	Cullin-4
cup	cup
cv	crossveinless
cv-2	crossveinless 2
cv-c	crossveinless c
cwo	clockwork orange
cyc	cycle
CycA	Cyclin A
CycB	Cyclin B
CycD	Cyclin D
CycE	Cyclin E
CycG	Cyclin G
CycJ	Cyclin J
CycY	Cyclin Y
CYLD	cylindromatosis ortholog (H. sapiens)
Cyt-c-d	Cytochrome c distal
Cyt-c-p	Cytochrome c proximal
d	dachs
D	Dichaete
da	daughterless
DAAM	Dishevelled Associated Activator of Morphogenesis
Dab	Disabled
dac	dachshund
Dad	Daughters against dpp
dally	division abnormally delayed
dan	distal antenna
danr	distal antenna-related
dap	dacapo
dar1	dendritic arbor reduction 1
DAT	Dopamine transporter
daw	dawdle
dbr	debra
Dbx	Dbx
dco	discs overgrown
Dcp-1	Death caspase-1
Dcr-1	Dicer-1
Dcr-2	Dicer2
Deaf1	Deformed epidermal autoregulatory factor-1
Debcl	death executioner Bcl-2 homologue
Det	Deterin
Dfd	Deformed
Dg	Dystroglycan
dgo	diego
dgrn	degringolade
Dhc64C	Dynein heavy chain 64C
dia	diaphanous
didum	dilute class unconventional myosin
Dif	Dorsal-related immunity factor
dimm	dimmed
Dlip3	Dorsal interacting protein 3
disco	disconnected
disco-r	disco-related
disp	dispatched
Dl	Delta
dl	dorsal
dlg1	discs large 1
Dll	Distal-less
dlt	discs lost
Myc	Myc
dnc	dunce
Doc1	Dorsocross1
Doc2	Dorsocross2
Doc3	Dorsocross3
dock	dreadlocks
dod	dodo
dom	domino
dome	domeless
Dop1R1	Dopamine 1-like receptor 1
DOR	DOR
dos	daughter of sevenless
Dp	DP transcription factor
dpa	disc proliferation abnormal
dpn	deadpan
dpp	decapentaplegic
Dr	Drop
dre4	dre4
Dredd	Death related ced-3/Nedd2-like protein
Dref	DNA replication-related element factor
drl	derailed
drosha	drosha
Drp1	Dynamin related protein 1
drpr	Draper
Drs	Drosomycin
ds	dachsous
Dscam1	Downs syndrome cell adhesion molecule 1
Dscam2	Down syndrome cell adhesion molecule 2
dsf	dissatisfaction
dsh	dishevelled
dsx	doublesex
dup	double parked
dve	defective proventriculus
dx	deltex
dysf	dysfusion
Dys	dystrophin
Dysb	Dysbindin ortholog (H. sapiens)
e	ebony
E(bx)	Enhancer of bithorax
E(Pc)	Enhancer of Polycomb
E(spl)m4-BFM	Enhancer of split m4, Bearded family member
E(spl)m7-HLH	Enhancer of split m7, helix-loop-helix
E(spl)m8-HLH	Enhancer of split m8, helix-loop-helix
e(y)3	enhancer of yellow 3
E(z)	Enhancer of zeste
E2f1	E2F transcription factor 1
E2f2	E2F transcription factor 2
ea	easter
Eaat1	Excitatory amino acid transporter 1
eas	easily shoked
eater	eater
Eb1	Eb1
ebi	ebi
ecd	ecdysoneless
EcR	Ecdysone receptor
ed	echinoid
eff	effete
eg	eagle
Egfr	Epidermal growth factor receptor
egg	eggless
egh	egghead
egl	egalitarian
egr	eiger
Eh	Eclosion hormone
eIF-4E	Eukaryotic initiation factor 4E
eIF4G2	eukaryotic translation initiation factor 4G2
Eip63E	Ecdysone-induced protein 63E
Eip74EF	Ecdysone-induced protein 74EF
Eip75B	Ecdysone-induced protein 75B
Eip93F	Ecdysone-induced protein 93F
elav	embryonic lethal, abnormal vision
elB	elbow B
emc	extra macrochaetae
ems	empty spiracles
en	engrailed
ena	enabled
enc	encore
ens	ensconsin
Eph	Eph receptor tyrosine kinase
Ephrin	Ephrin
erm	earmuff
ERR	estrogen-related receptor
esc	extra sexcombs
esg	escargot
ETH	Ecdysis triggering hormone
Ets97D	Ets at 97D
eve	even skipped
ewg	erect wing
ex	expanded
exd	extradenticle
exex	extra-extra
Exo84	Exo84 ortholog (S. cerevisiae)
exu	exuperantia
ey	eyeless
eya	eyes absent
eyg	eyegone
eys	eyes shut
fab1	fab1
faf	fat facets
Fak	Focal adhesion kinase-like
fas	faint sausage
Fas1	Fasciclin 1
Fas2	Fasciclin 2
Fas3	Fasciclin 3
[truncated: 2,463 more rows]
